# Supplementary material for: Molecular Structure, Theoretical NBO Analysis, Vibrational Spectrum of CO2-Responsive Hydroxyamidine-Based Ionic Liquid: A Combined Computational and Experimental Approach
Source: Molecules. 2026 Mar 23;31(6):1055. doi: 10.3390/molecules31061055 (PMC13029044; doi:10.3390/molecules31061055)
Supplement: Supplementary file 1 [file molecules-31-01055-s001.zip]

Archive with 1 entries (1 files):
- molecules-4170521-supplementary.pdf
